# Supplementary material for: The Association between Coparenting Behavior and Internalizing/Externalizing Problems of Children and Adolescents: A Meta-Analysis
Source: Int J Environ Res Public Health. 2022 Aug 19;19(16):10346. doi: 10.3390/ijerph191610346 (PMC9407961; doi:10.3390/ijerph191610346)
Supplement: Supplementary file 1 [file ijerph-19-10346-s001.zip]

Archive with 1 entries (1 files):
- ijerph-1817319-supplementary.pdf
